# Supplementary material for: Biodiversity and Safety Assessment of Half-Century Preserved Natural Starter Cultures for Pecorino Romano PDO Cheese
Source: Microorganisms. 2021 Jun 23;9(7):1363. doi: 10.3390/microorganisms9071363 (PMC8305336; doi:10.3390/microorganisms9071363)
Supplement: Supplementary file 1 [file microorganisms-09-01363-s001.zip]

Archive with 1 entries (1 files):
- microorganisms-1220753-supplementary.pdf
